# Supplementary material for: Multimodality Imaging Leading the Way to a Prompt Diagnosis and Management of Transthyretin Amyloidosis
Source: J Clin Med. 2025 May 19;14(10):3547. doi: 10.3390/jcm14103547 (PMC12112656; doi:10.3390/jcm14103547)
Supplement: Supplementary file 1 [file jcm-14-03547-s001.zip]

Archive with 1 entries (1 files):
- jcm-3529189-supplementary.mp4
